# Supplementary material for: Waterbird Species Are Highly Sensitive to Wetland Traits: Simulation-Based Conservation Strategies for the Birds of the Sicilian Wetlands (Italy)
Source: Biology (Basel). 2024 Apr 6;13(4):242. doi: 10.3390/biology13040242 (PMC11048633; doi:10.3390/biology13040242)
Supplement: Supplementary file 1 [file biology-13-00242-s001.zip]

Archive with 1 entries (1 files):
- biology-2942010-supplementary.pdf
